# Supplementary material for: Comprehensively characterize the soybean CAM/CML gene family, as it provides resistance against both the soybean mosaic virus and Cercospora sojina pathogens
Source: Front Plant Sci. 2025 Jul 21;16:1633325. doi: 10.3389/fpls.2025.1633325 (PMC12318973; doi:10.3389/fpls.2025.1633325)
Supplement: Supplementary file 2 [file Table1.xlsx]

## Sheet: Table S1
Table 1: Disease Index and Resistance Classification of Soybean Varieties to Cercospora sojina (Strain CS-2018)
variety	24JD892	24JD878	24JD876	24JD882	24JD867	24JD21	24JD210	24JD829	24JD890	24JD697
Disease Index	0.68	0.66	0.65	0.44	0.43	0.3	0.28	0.25	0.24	0.22

## Sheet: Table S2
Table S2:Primer sequence used for qRT-PCR
	*Primer	*sequence（5'to3'）
GmCAM9	19G160100.1-F	TGAGCTGAGGCACGTAATG
	19G160100.1-R	CCATCCAAATCTGCCTCCATA
GmCML7	02G108700.1-F	GAGCAAGCCTTTGATGTGTTT
	02G108700.1-R	TCCATCAAGTCTTTCCCTAACC
GmCML15	03G157800.1-F	TGAGCTGAGGCACGTAATG
	03G157800.1-R	CCATCCAAATCTGCCTCTCTAA
GmCML19	04G136200.1-F	CATGATGGGTGGTGTGTTATTG
	04G136200.1-R	CCTGCTGCCTCCATTATCTT
GmCML22	04G144800.2-F	GATCAGTAGTTTGCCCATCATTTC
	04G144800.2-R	CTCCTTCCATACTTCGCCTATG
GmCML23	04G194800.1-F	CACTGAAGGGTGTGGGTTTAT
	04G194800.1-R	GTTTGATCATGGCTTTGCACTC
GmCML27	05G047100.1-F	AATACGAGCGTGTGCTAAGG
	05G047100.1-R	CATAACCTCTCCACCCATCATT
GmCML30	05G238400.1-F	TTCAGGGTGATGATGATGATGG
	05G238400.1-R	CGAACGGGAAGCAAGAGATTA
GmCML32	06G034700.1-F	GATTTCGAGCAGCGAGTTAATG
	06G034700.1-R	GTCACCATCGGAGTCAAACT
GmCML41	07G229500.1-F	GTTAGTGTGGAAGAGGTGAAGG
	07G229500.1-R	TCTCCAAACCCAAACGGAATAA
GmCML58	11G157100.1-F	TTCTCCATGTGAGCTTAGGAAC
	11G157100.1-R	CCATCAGAATCCAACTCCTCAA
GmCML65	12G185400.1-F	GGAGCTTTCAGATGGTGGATAG
	12G185400.1-R	AATGGTCCTGAGGTTGAAGTG
GmCML66	13G035100.1-F	CATGAATGGCGATGGGTTATTG
	13G035100.1-R	GCTCTTCTTTCCCACTAGAGAC
GmCML69	13G316100.1-F	GGAGCTTTCAGATGGTGGATAG
	13G316100.1-R	AGAGGAACAAGAGAAGACGAATG
GmCML77	16G059300.1-F	GGAAGGGAAAGAGGAAGAGAAAG
	16G059300.1-R	CTTAAGACTCCTGGGTGTGATG
GmCML81	17G034900.1-F	CCACCGACAACGACATCAA
	17G034900.1-R	GGAACAATCAAGCGCCAATATAC
GmCML83	17G128900.1-F	CGGAGAGGTGTGGGTTTATTAC
	17G128900.1-R	TCACTTTGCACTCTACCATTGA
GmCML94	19G088200.1-F	GGAGGGAAAGAGGAAGAGAAAG
	19G088200.1-R	TTTAAGACTCCTCGGTGTGATG
GmCML99	20G034200.1-F	GTGTGGAAGAGGTGAAGGAAG
	20G034200.1-R	GTCTCTCTCCAAACCCAAACA

## Sheet: Table S3-paramter
Table S3:comprehensive information for all identified CaM/CML genes
gene ID	gene name	gene position			Number of Amino Acid	Molecular Weight	Theoretical pI	Instability Index	Aliphatic Index	Grand Average of Hydropathicity
Glyma.02G002100.1	GmCAM1	247445	250304	Gm02	150	17001.9	3.94	48.86	81.87	-0.497
Glyma.02G275600.1	GmCAM2	47685861	47687949	Gm02	149	16861.7	4.12	25.82	69.4	-0.619
Glyma.03G004100.1	GmCAM3	364809	366684	Gm03	149	16861.7	4.12	25.82	69.4	-0.619
Glyma.05G079700.1	GmCAM4	11439655	11442145	Gm05	149	16861.7	4.12	25.82	69.4	-0.619
Glyma.13G074800.3	GmCAM5	16791092	16791822	Gm13	113	12896.3	4.19	28.85	69.91	-0.686
Glyma.14G040600.1	GmCAM6	3039819	3041944	Gm14	149	16861.7	4.12	25.82	69.4	-0.619
Glyma.19G068300.1	GmCAM7	23400490	23403280	Gm19	149	16861.7	4.12	25.82	69.4	-0.619
Glyma.19G121900.1	GmCAM8	38461676	38464204	Gm19	149	16860.7	4.15	25.88	69.4	-0.619
Glyma.19G160100.1	GmCAM9	42545934	42547185	Gm19	148	16708.7	4.17	26.31	81.76	-0.39
Glyma.20G048900.3	GmCAM10	9486473	9488878	Gm20	149	16831.7	4.11	23.23	70.07	-0.602
Glyma.20G224300.4	GmCAM11	45837769	45838924	Gm20	149	17203.6	4.35	44.06	82.48	-0.399
Glyma.01G049500.1	GmCML1	5791625	5792387	Gm01	187	21452.5	4.66	36.64	92.62	-0.206
Glyma.01G094000.1	GmCML2	28748950	28749906	Gm01	152	16380.3	4.05	25.93	76.97	-0.304
Glyma.01G144300.1	GmCML3	48924059	48925204	Gm01	214	24265.7	5.22	41.53	68.32	-0.381
Glyma.01G185600.1	GmCML4	53218592	53219844	Gm01	187	21203.2	7.65	33.83	61.55	-0.571
Glyma.01G211700.1	GmCML5	55414853	55418668	Gm01	147	16534.8	4.75	44.22	84.29	-0.359
Glyma.02G059600.1	GmCML6	5343731	5344749	Gm02	193	21997.4	4.98	51.85	60.67	-0.776
Glyma.02G108700.1	GmCML7	10372208	10373229	Gm02	150	17300.5	4.26	43.12	90.87	-0.279
Glyma.02G133000.1	GmCML8	14195558	14196338	Gm02	185	21121.9	6.75	41.29	56.32	-0.735
Glyma.02G143800.1	GmCML9	15260161	15261453	Gm02	149	17190.1	4.28	24.03	79.73	-0.542
Glyma.02G245700.1	GmCML10	45221939	45222801	Gm02	141	15896.8	4.62	24.32	69.15	-0.718
Glyma.02G245901.1	GmCML11	45239375	45240158	Gm02	161	18024.5	5.88	33.87	84.78	-0.293
Glyma.03G022800.1	GmCML12	2381822	2382934	Gm03	214	24327	5.66	33.06	71.96	-0.285
Glyma.03G127000.1	GmCML13	35304369	35307235	Gm03	152	17000.2	4.32	19.2	76.32	-0.418
Glyma.03G130800.1	GmCML14	35780232	35781360	Gm03	219	23931.7	4.6	46.28	77.85	-0.431
Glyma.03G157800.1	GmCML15	38503536	38504561	Gm03	148	16866.8	4.16	32.78	82.43	-0.404
Glyma.03G246800.1	GmCML16	45537962	45539395	Gm03	149	17078.2	4.12	45.74	79.8	-0.432
Glyma.04G038300.1	GmCML17	3036847	3037495	Gm04	95	10929.2	9.66	41.15	62.74	-0.573
Glyma.04G078400.1	GmCML18	6539577	6540310	Gm04	178	19719.6	4.65	44.58	87.02	-0.224
Glyma.04G136200.1	GmCML19	19358416	19359168	Gm04	141	16041.3	4.44	40.48	75.39	-0.351
Glyma.04G136300.1	GmCML20	19374623	19375396	Gm04	144	16585	4.79	40.09	86.67	-0.446
Glyma.04G136600.1	GmCML21	19423162	19423904	Gm04	141	16053.3	4.39	31.18	76.1	-0.362
Glyma.04G144800.2	GmCML22	25534453	25537317	Gm04	237	26423.4	4.68	43.08	99.16	0.292
Glyma.04G194800.1	GmCML23	45481172	45482331	Gm04	140	15524.9	4.5	41.22	82.93	-0.274
Glyma.04G235900.1	GmCML24	49222774	49226231	Gm04	223	25673.1	4.7	42.05	89.19	-0.338
Glyma.04G245000.1	GmCML25	50073709	50074484	Gm04	156	17937.3	4.52	35.71	81.86	-0.301
Glyma.05G015500.1	GmCML26	1425299	1426432	Gm05	161	17579.1	4.35	30.21	95.84	0.009
Glyma.05G047100.1	GmCML27	4310149	4311147	Gm05	140	16211.9	4.66	43.15	72.5	-0.448
Glyma.05G085200.1	GmCML28	19566461	19567030	Gm05	189	21258.9	4.8	44.08	57.2	-0.565
Glyma.05G138000.1	GmCML29	33091446	33092138	Gm05	81	9167.32	4.72	55.7	85.43	-0.532
Glyma.05G238400.1	GmCML30	41484088	41484835	Gm05	188	20432.7	4.28	37.38	74.15	-0.412
Glyma.05G245600.1	GmCML31	41994642	41995672	Gm05	216	23836.5	4.62	46.5	69.54	-0.46
Glyma.06G034700.1	GmCML32	2675994	2677144	Gm06	187	20833.4	4.29	43.91	72.51	-0.42
Glyma.06G039300.1	GmCML33	2966991	2967757	Gm06	95	10917.4	9.99	30.36	59.68	-0.506
Glyma.06G039400.1	GmCML34	2969197	2969731	Gm06	95	10862.2	9.96	48.57	66.84	-0.501
Glyma.06G079900.1	GmCML35	6104270	6104986	Gm06	178	19675.5	4.57	44.07	83.76	-0.214
Glyma.06G171150.1	GmCML36	14284246	14285536	Gm06	144	16110.5	4.56	43.29	71.81	-0.378
Glyma.06G208800.1	GmCML37	20277183	20277665	Gm06	160	17443.9	4.33	38.87	101.88	0.193
Glyma.07G101100.1	GmCML38	9448592	9449398	Gm07	179	19459.2	4.26	32.69	58.94	-0.582
Glyma.07G169100.1	GmCML39	28559135	28561375	Gm07	182	19958.7	4.63	42.17	73.96	-0.385
Glyma.07G212000.1	GmCML40	38676707	38677485	Gm07	185	21204.9	6.84	42.37	58.43	-0.732
Glyma.07G229500.1	GmCML41	41258407	41259394	Gm07	164	19025.4	4.64	43.79	77.74	-0.465
Glyma.07G238700.1	GmCML42	42302825	42304178	Gm07	147	15884.7	4.55	27	68.44	-0.253
Glyma.08G093000.1	GmCML43	7047238	7048059	Gm08	80	9236.43	4.66	56.8	85.25	-0.589
Glyma.08G177600.3	GmCML44	14315614	14318234	Gm08	170	19811	4.85	38.29	61.47	-0.998
Glyma.08G265200.1	GmCML45	30540634	30544384	Gm08	229	26116.6	4.68	42.02	70.26	-0.505
Glyma.08G340400.1	GmCML46	45031939	45033758	Gm08	216	25189.8	5.26	31.89	82.08	-0.444
Glyma.09G236800.1	GmCML47	46281239	46282244	Gm09	207	24061.1	4.44	54.35	81.88	-0.358
Glyma.09G270900.1	GmCML48	49165946	49167067	Gm09	183	20521.1	4.48	39.22	85.25	-0.304
Glyma.10G002200.1	GmCML49	243749	246164	Gm10	150	16897.9	4.01	37.85	84.47	-0.423
Glyma.10G030500.1	GmCML50	2641395	2642555	Gm10	149	17127.1	4.25	21.81	88.93	-0.399
Glyma.10G160800.1	GmCML51	39639003	39639755	Gm10	130	14290.2	4.88	45.44	81.77	-0.263
Glyma.10G161900.1	GmCML52	39750817	39752365	Gm10	149	17218.6	4.32	44.5	83.09	-0.38
Glyma.10G178400.1	GmCML53	41275487	41278088	Gm10	150	17017.9	4.04	36.38	81.87	-0.47
Glyma.10G287600.1	GmCML54	50737137	50743576	Gm10	368	43267.3	4.58	39.41	69.48	-0.872
Glyma.11G030100.1	GmCML55	2171940	2173247	Gm11	147	16554.8	4.73	39.59	80.95	-0.394
Glyma.11G056500.1	GmCML56	4258392	4259318	Gm11	187	21048.9	7.69	27.66	61.55	-0.568
Glyma.11G127500.2	GmCML57	9653238	9654090	Gm11	150	16987.2	4.22	31.08	82.47	-0.428
Glyma.11G157100.1	GmCML58	19273295	19274645	Gm11	141	16134.3	4.32	31.39	73.33	-0.43
Glyma.11G157200.1	GmCML59	19280318	19281117	Gm11	141	16132.3	4.32	31.39	74.68	-0.431
Glyma.11G182700.3	GmCML60	15565257	15568452	Gm11	236	26584.1	5.63	40.45	83.6	-0.291
Glyma.11G217200.1	GmCML61	36046673	36048639	Gm11	137	15491.5	5.07	28.17	62.63	-0.697
Glyma.11G217300.1	GmCML62	36056258	36057313	Gm11	102	11171.1	4.22	26.26	66.96	-0.491
Glyma.12G052100.3	GmCML63	3714623	3715491	Gm12	150	17093.3	4.32	33.93	77.27	-0.521
Glyma.12G089800.1	GmCML64	7358377	7359179	Gm12	163	18112.3	4.6	38.23	84.54	-0.34
Glyma.12G185400.1	GmCML65	36111802	36114546	Gm12	213	24082.2	6.65	53.4	70.52	-0.329
Glyma.13G035100.1	GmCML66	9959267	9960167	Gm13	164	18842.2	4.24	30.15	75.43	-0.429
Glyma.13G083700.1	GmCML67	18470566	18471302	Gm13	157	16944.8	4.05	21.31	103.76	-0.111
Glyma.13G159600.1	GmCML68	26909542	26910917	Gm13	229	25582.2	4.75	49.15	80.44	-0.299
Glyma.13G316100.1	GmCML69	40459801	40462330	Gm13	218	24515.5	6.65	47.56	68.9	-0.39
Glyma.13G344200.1	GmCML70	42892697	42893955	Gm13	184	21261.3	4.98	20.91	72.5	-0.516
Glyma.14G156300.1	GmCML71	29997649	29998775	Gm14	163	18548.9	4.24	28.17	76.5	-0.37
Glyma.14G170400.1	GmCML72	43069915	43070540	Gm14	193	22766.6	4.74	52.01	74.66	-0.473
Glyma.14G215800.1	GmCML73	48888176	48889051	Gm14	141	15892.7	4.62	28.35	67.09	-0.777
Glyma.14G216000.1	GmCML74	48897053	48897545	Gm14	84	9336.36	4.42	30.14	70.95	-0.545
Glyma.15G030100.1	GmCML75	2420205	2421678	Gm15	211	23934.3	4.9	34.01	81.23	-0.344
Glyma.15G055100.1	GmCML76	4312233	4314870	Gm15	170	19791	4.92	32.47	62.06	-0.946
Glyma.16G059300.1	GmCML77	5775177	5776027	Gm16	140	15966	4.49	41.42	75.14	-0.566
Glyma.16G095700.1	GmCML78	17403687	17407613	Gm16	229	26224.9	4.7	47.28	76.2	-0.423
Glyma.16G099600.3	GmCML79	19385416	19386338	Gm16	160	17610.9	4.23	34.06	91.56	-0.078
Glyma.16G142500.1	GmCML80	30321987	30322914	Gm16	192	21941.3	4.96	59.62	59.95	-0.791
Glyma.17G034900.1	GmCML81	2546262	2547831	Gm17	156	16730.7	4.45	40.45	68.78	-0.251
Glyma.17G112000.1	GmCML82	8805108	8806370	Gm17	229	25837.4	4.63	49.7	84.19	-0.256
Glyma.17G128900.1	GmCML83	10324044	10324934	Gm17	140	16018.6	4.63	39.8	76	-0.373
Glyma.17G175400.1	GmCML84	18426656	18427743	Gm17	190	20993.6	4.79	40.91	58.47	-0.494
Glyma.17G242550.1	GmCML85	39947845	39948454	Gm17	95	10987.7	9.41	35.36	80.11	-0.567
Glyma.17G242701.1	GmCML86	39956943	39959654	Gm17	141	15936.7	8.46	46.63	99.57	-0.03
Glyma.17G242800.1	GmCML87	39979286	39980448	Gm17	118	13790.5	7.07	11.02	65.25	-0.686
Glyma.18G039500.1	GmCML88	3205624	3206485	Gm18	139	15621.6	4.98	33.05	60.36	-0.733
Glyma.18G100800.1	GmCML89	10573824	10576780	Gm18	157	17872.8	4.63	30.44	59.11	-0.836
Glyma.18G101100.1	GmCML90	10612141	10615159	Gm18	157	17807.8	4.63	28.89	65.92	-0.746
Glyma.18G177900.1	GmCML91	42773367	42773789	Gm18	135	15296.8	4.9	37.74	81.63	-0.321
Glyma.18G221300.1	GmCML92	51130937	51132230	Gm18	223	25418.7	4.68	51.44	65.56	-0.474
Glyma.18G260700.1	GmCML93	54935979	54937043	Gm18	207	24087.1	4.51	53.96	79.57	-0.411
Glyma.19G088200.1	GmCML94	31888591	31889417	Gm19	140	15694.7	4.29	35.18	70.36	-0.423
Glyma.19G098900.2	GmCML95	34992121	34993030	Gm19	74	8622.56	4.09	42.18	71.08	-0.674
Glyma.19G129800.1	GmCML96	39373479	39374431	Gm19	152	16958	4.25	20.09	73.75	-0.472
Glyma.19G132800.1	GmCML97	39843757	39846201	Gm19	218	24040.9	4.69	42.13	74.17	-0.489
Glyma.19G244300.1	GmCML98	49682933	49684612	Gm19	149	17094.1	4.09	46.18	78.52	-0.482
Glyma.20G034200.1	GmCML99	4729112	4729953	Gm20	191	21858.9	4.68	48.24	90.73	-0.236
Glyma.20G101700.1	GmCML100	34429532	34436937	Gm20	371	43574.8	4.67	40.49	69.7	-0.862
Glyma.20G211700.1	GmCML101	44778495	44780262	Gm20	150	17003.9	4.03	36.29	81.87	-0.47
Glyma.20G227600.1	GmCML102	46161006	46161799	Gm20	130	14434.4	5.2	44.33	85.54	-0.271

## Sheet: Table S4. KA-KS
Table S4: Ka/Ks ratios of homologous CaM/CML gene pairs
Seq_1	Seq_2	Ka	Ks	Ka_Ks	EffectiveLen	AverageS-sites	AverageN-sites	cN	cS	pN	pS	Note
glyma.Wm82.gnm4.ann1.Glyma.02G002100.1	glyma.Wm82.gnm4.ann1.Glyma.10G002200.1	0.0194861	0.112594	0.173066	450	86.0833	363.917	7	9	0.0192352	0.10455
glyma.Wm82.gnm4.ann1.Glyma.02G275600.1	glyma.Wm82.gnm4.ann1.Glyma.13G074800.3	0	0.802529	0	339	69	270	0	34	0	0.492754
glyma.Wm82.gnm4.ann1.Glyma.02G275600.1	glyma.Wm82.gnm4.ann1.Glyma.14G040600.1	0	0.26123	0	447	90.6667	356.333	0	20	0	0.220588
glyma.Wm82.gnm4.ann1.Glyma.02G275600.1	glyma.Wm82.gnm4.ann1.Glyma.20G048900.3	0.00562854	0.669441	0.00840782	447	90.3333	356.667	2	40	0.00560748	0.442804
glyma.Wm82.gnm4.ann1.Glyma.03G004100.1	glyma.Wm82.gnm4.ann1.Glyma.19G121900.1	0.00279851	0.162458	0.0172261	447	89	358	1	13	0.0027933	0.146067
glyma.Wm82.gnm4.ann1.Glyma.05G079700.1	glyma.Wm82.gnm4.ann1.Glyma.19G068300.1	0	0.162119	0	447	89.1667	357.833	0	13	0	0.145794
glyma.Wm82.gnm4.ann1.Glyma.13G074800.3	glyma.Wm82.gnm4.ann1.Glyma.14G040600.1	0	0.945955	0	339	68.8333	270.167	0	37	0	0.53753
glyma.Wm82.gnm4.ann1.Glyma.13G074800.3	glyma.Wm82.gnm4.ann1.Glyma.20G048900.3	0	0.301367	0	339	68.5	270.5	0	17	0	0.248175
glyma.Wm82.gnm4.ann1.Glyma.14G040600.1	glyma.Wm82.gnm4.ann1.Glyma.20G048900.3	0.0056259	0.757662	0.00742535	447	90.1667	356.833	2	43	0.00560486	0.476895
glyma.Wm82.gnm4.ann1.Glyma.19G068300.1	glyma.Wm82.gnm4.ann1.Glyma.19G121900.1	0.00279786	0.74529	0.00375405	447	88.9167	358.083	1	42	0.00279265	0.472352
glyma.Wm82.gnm4.ann1.Glyma.02G143800.1	glyma.Wm82.gnm4.ann1.Glyma.19G160100.1	0.160058	0.83528	0.191621	444	89	355	51.1667	44.8333	0.144131	0.503745
glyma.Wm82.gnm4.ann1.Glyma.03G157800.1	glyma.Wm82.gnm4.ann1.Glyma.19G160100.1	0.0271782	0.0529113	0.513656	444	88.0833	355.917	9.5	4.5	0.0266916	0.051088
glyma.Wm82.gnm4.ann1.Glyma.10G030500.1	glyma.Wm82.gnm4.ann1.Glyma.19G160100.1	0.160183	0.678054	0.23624	444	89.25	354.75	51.1667	39.8333	0.144233	0.446312
glyma.Wm82.gnm4.ann1.Glyma.10G178400.1	glyma.Wm82.gnm4.ann1.Glyma.19G160100.1	0.189837	3.1473	0.0603173	444	86.75	357.25	59.9167	64.0833	0.167716	0.738713
glyma.Wm82.gnm4.ann1.Glyma.19G160100.1	glyma.Wm82.gnm4.ann1.Glyma.20G211700.1	0.192244	NaN	NaN	444	86.75	357.25	60.5833	66.4167	0.169582	0.76561	High Sequence Divergence Value (pS>=0.75)
glyma.Wm82.gnm4.ann1.Glyma.02G143800.1	glyma.Wm82.gnm4.ann1.Glyma.20G224300.4	0.340103	3.57447	0.0951477	441	88.0833	352.917	96.5	65.5	0.273436	0.743614
glyma.Wm82.gnm4.ann1.Glyma.03G246800.1	glyma.Wm82.gnm4.ann1.Glyma.20G224300.4	0.14175	0.689768	0.205503	444	85.9167	358.083	46.25	38.75	0.12916	0.451018
glyma.Wm82.gnm4.ann1.Glyma.10G161900.1	glyma.Wm82.gnm4.ann1.Glyma.20G224300.4	0.0140126	0.0852845	0.164304	447	86.8333	360.167	5	7	0.0138825	0.0806142
glyma.Wm82.gnm4.ann1.Glyma.19G244300.1	glyma.Wm82.gnm4.ann1.Glyma.20G224300.4	0.146903	0.673192	0.218218	444	86.0833	357.917	47.75	38.25	0.133411	0.444337
glyma.Wm82.gnm4.ann1.Glyma.01G049500.1	glyma.Wm82.gnm4.ann1.Glyma.09G236800.1	0.575732	4.38503	0.131295	531	105.75	425.25	170.917	79.0833	0.40192	0.747833
glyma.Wm82.gnm4.ann1.Glyma.01G049500.1	glyma.Wm82.gnm4.ann1.Glyma.18G260700.1	0.577053	NaN	NaN	525	103.917	421.083	169.5	78.5	0.402533	0.755413	High Sequence Divergence Value (pS>=0.75)
glyma.Wm82.gnm4.ann1.Glyma.01G049500.1	glyma.Wm82.gnm4.ann1.Glyma.20G034200.1	0.316115	1.00684	0.313969	543	107.833	435.167	112.25	59.75	0.257947	0.554096
glyma.Wm82.gnm4.ann1.Glyma.01G144300.1	glyma.Wm82.gnm4.ann1.Glyma.18G221300.1	0.0039171	0.0313977	0.124758	642	130.083	511.917	2	4	0.00390689	0.0307495
glyma.Wm82.gnm4.ann1.Glyma.01G185600.1	glyma.Wm82.gnm4.ann1.Glyma.02G133000.1	0.451103	NaN	NaN	543	106.417	436.583	148	93	0.338996	0.873923	High Sequence Divergence Value (pS>=0.75)
glyma.Wm82.gnm4.ann1.Glyma.01G185600.1	glyma.Wm82.gnm4.ann1.Glyma.05G085200.1	0.185633	0.966561	0.192055	561	104.917	456.083	75	57	0.164444	0.543288
glyma.Wm82.gnm4.ann1.Glyma.01G185600.1	glyma.Wm82.gnm4.ann1.Glyma.07G212000.1	0.427791	NaN	NaN	546	109.167	436.833	142.417	92.5833	0.326021	0.848092	High Sequence Divergence Value (pS>=0.75)
Seq_1	Seq_2	Ka	Ks	Ka_Ks	EffectiveLen	AverageS-sites	AverageN-sites	cN	cS	pN	pS	Note
glyma.Wm82.gnm4.ann1.Glyma.01G185600.1	glyma.Wm82.gnm4.ann1.Glyma.11G056500.1	0.0350148	0.0832148	0.420776	561	107.917	453.083	15.5	8.5	0.03421	0.0787645
glyma.Wm82.gnm4.ann1.Glyma.01G185600.1	glyma.Wm82.gnm4.ann1.Glyma.17G175400.1	0.179528	0.929441	0.193157	552	104.167	447.833	71.5	55.5	0.159658	0.5328
glyma.Wm82.gnm4.ann1.Glyma.01G211700.1	glyma.Wm82.gnm4.ann1.Glyma.11G030100.1	0.00887147	0.153539	0.0577797	441	100.833	340.167	3	14	0.00881921	0.138843
glyma.Wm82.gnm4.ann1.Glyma.02G059600.1	glyma.Wm82.gnm4.ann1.Glyma.16G142500.1	0.0244965	0.178547	0.137199	576	119.583	456.417	11	19	0.0241008	0.158885
glyma.Wm82.gnm4.ann1.Glyma.02G133000.1	glyma.Wm82.gnm4.ann1.Glyma.07G212000.1	0.0420917	0.186165	0.226099	555	115.25	439.75	18	19	0.0409323	0.164859
glyma.Wm82.gnm4.ann1.Glyma.02G133000.1	glyma.Wm82.gnm4.ann1.Glyma.11G056500.1	0.461576	NaN	NaN	543	107.833	435.167	150	91	0.344696	0.843895	High Sequence Divergence Value (pS>=0.75)
glyma.Wm82.gnm4.ann1.Glyma.02G133000.1	glyma.Wm82.gnm4.ann1.Glyma.17G175400.1	0.476572	NaN	NaN	549	107.667	441.333	155.667	88.3333	0.352719	0.820433	High Sequence Divergence Value (pS>=0.75)
glyma.Wm82.gnm4.ann1.Glyma.02G143800.1	glyma.Wm82.gnm4.ann1.Glyma.03G157800.1	0.148067	0.692019	0.213963	444	89.25	354.75	47.6667	40.3333	0.134367	0.451914
glyma.Wm82.gnm4.ann1.Glyma.02G143800.1	glyma.Wm82.gnm4.ann1.Glyma.10G030500.1	0.040482	0.0684235	0.591639	447	91.75	355.25	14	6	0.0394089	0.0653951
glyma.Wm82.gnm4.ann1.Glyma.02G143800.1	glyma.Wm82.gnm4.ann1.Glyma.10G161900.1	0.328842	NaN	NaN	441	87.9167	353.083	94	67	0.266226	0.762085	High Sequence Divergence Value (pS>=0.75)
glyma.Wm82.gnm4.ann1.Glyma.02G143800.1	glyma.Wm82.gnm4.ann1.Glyma.10G178400.1	0.262364	NaN	NaN	444	88.6667	355.333	78.6667	67.3333	0.221388	0.759398	High Sequence Divergence Value (pS>=0.75)
glyma.Wm82.gnm4.ann1.Glyma.02G143800.1	glyma.Wm82.gnm4.ann1.Glyma.20G211700.1	0.265031	NaN	NaN	444	88.6667	355.333	79.3333	67.6667	0.223265	0.763158	High Sequence Divergence Value (pS>=0.75)
glyma.Wm82.gnm4.ann1.Glyma.02G245700.1	glyma.Wm82.gnm4.ann1.Glyma.07G101100.1	0.354999	0.74943	0.473692	417	89.3333	327.667	92.6667	42.3333	0.282808	0.473881
glyma.Wm82.gnm4.ann1.Glyma.02G245700.1	glyma.Wm82.gnm4.ann1.Glyma.11G217200.1	0.110579	0.976422	0.113249	411	85.1667	325.833	33.5	46.5	0.102813	0.545988
glyma.Wm82.gnm4.ann1.Glyma.02G245700.1	glyma.Wm82.gnm4.ann1.Glyma.14G215800.1	0.0255408	0.210357	0.121416	423	84.5	338.5	8.5	15.5	0.0251108	0.183432
glyma.Wm82.gnm4.ann1.Glyma.02G245700.1	glyma.Wm82.gnm4.ann1.Glyma.18G039500.1	0.120323	0.629659	0.191093	414	85.6667	328.333	36.5	36.5	0.111168	0.42607
glyma.Wm82.gnm4.ann1.Glyma.03G127000.1	glyma.Wm82.gnm4.ann1.Glyma.19G129800.1	0.0221469	0.121108	0.182869	456	89.4167	366.583	8	10	0.0218231	0.111836
glyma.Wm82.gnm4.ann1.Glyma.03G130800.1	glyma.Wm82.gnm4.ann1.Glyma.19G132800.1	0.0449142	0.237328	0.189249	648	154.833	493.167	21.5	31.5	0.0435958	0.203445
glyma.Wm82.gnm4.ann1.Glyma.03G157800.1	glyma.Wm82.gnm4.ann1.Glyma.10G030500.1	0.146465	0.572404	0.255878	444	89.5	354.5	47.1667	35.8333	0.133051	0.400372
glyma.Wm82.gnm4.ann1.Glyma.03G246800.1	glyma.Wm82.gnm4.ann1.Glyma.10G161900.1	0.134964	0.7219	0.186956	444	85.75	358.25	44.25	39.75	0.123517	0.463557
glyma.Wm82.gnm4.ann1.Glyma.03G246800.1	glyma.Wm82.gnm4.ann1.Glyma.10G030500.1	0.322849	NaN	NaN	444	87.9167	356.083	93.4167	72.5833	0.262345	0.825592	High Sequence Divergence Value (pS>=0.75)
glyma.Wm82.gnm4.ann1.Glyma.03G246800.1	glyma.Wm82.gnm4.ann1.Glyma.19G244300.1	0.00835663	0.183519	0.0455355	447	86	361	3	14	0.00831025	0.162791
glyma.Wm82.gnm4.ann1.Glyma.04G038300.1	glyma.Wm82.gnm4.ann1.Glyma.06G039300.1	0.0706127	0.313672	0.225116	285	62.4167	222.583	15	16	0.0673905	0.256342
glyma.Wm82.gnm4.ann1.Glyma.04G038300.1	glyma.Wm82.gnm4.ann1.Glyma.17G242550.1	0.928996	1.8545	0.500941	279	60.9167	218.083	116.167	41.8333	0.532671	0.686731
glyma.Wm82.gnm4.ann1.Glyma.04G078400.1	glyma.Wm82.gnm4.ann1.Glyma.06G079900.1	0.0201608	0.102025	0.197607	507	104.833	402.167	8	10	0.0198923	0.0953895
glyma.Wm82.gnm4.ann1.Glyma.04G136200.1	glyma.Wm82.gnm4.ann1.Glyma.11G157100.1	0.0422222	0.178105	0.237064	423	82	341	14	13	0.0410557	0.158537
glyma.Wm82.gnm4.ann1.Glyma.04G144800.2	glyma.Wm82.gnm4.ann1.Glyma.05G015500.1	0.154446	1.45256	0.106327	483	108.667	374.333	52.25	69.75	0.139581	0.641871
glyma.Wm82.gnm4.ann1.Glyma.04G144800.2	glyma.Wm82.gnm4.ann1.Glyma.06G208800.1	0.0904524	0.284105	0.318376	480	106.417	373.583	31.8333	25.1667	0.0852108	0.236492
Seq_1	Seq_2	Ka	Ks	Ka_Ks	EffectiveLen	AverageS-sites	AverageN-sites	cN	cS	pN	pS	Note
glyma.Wm82.gnm4.ann1.Glyma.04G194800.1	glyma.Wm82.gnm4.ann1.Glyma.05G047100.1	0.162485	1.13658	0.14296	420	81.1667	338.833	49.5	47.5	0.14609	0.585216
glyma.Wm82.gnm4.ann1.Glyma.04G194800.1	glyma.Wm82.gnm4.ann1.Glyma.06G171150.1	0.0226205	0.229625	0.0985104	420	83.4167	336.583	7.5	16.5	0.0222827	0.197802
glyma.Wm82.gnm4.ann1.Glyma.04G194800.1	glyma.Wm82.gnm4.ann1.Glyma.16G059300.1	0.351139	4.03295	0.0870677	420	84.1667	335.833	94.1667	62.8333	0.280397	0.746535
glyma.Wm82.gnm4.ann1.Glyma.04G194800.1	glyma.Wm82.gnm4.ann1.Glyma.17G128900.1	0.157828	1.1688	0.135035	420	82.75	337.25	48	49	0.142328	0.592145
glyma.Wm82.gnm4.ann1.Glyma.04G194800.1	glyma.Wm82.gnm4.ann1.Glyma.19G088200.1	0.32973	2.75215	0.119808	420	83.9167	336.083	89.6667	61.3333	0.266799	0.730884
glyma.Wm82.gnm4.ann1.Glyma.04G245000.1	glyma.Wm82.gnm4.ann1.Glyma.13G035100.1	0.194805	1.17521	0.165762	450	89.5833	360.417	61.8333	53.1667	0.171561	0.593488
glyma.Wm82.gnm4.ann1.Glyma.04G245000.1	glyma.Wm82.gnm4.ann1.Glyma.14G156300.1	0.205559	1.2145	0.169255	450	90.3333	359.667	64.6667	54.3333	0.179796	0.601476
glyma.Wm82.gnm4.ann1.Glyma.05G015500.1	glyma.Wm82.gnm4.ann1.Glyma.06G208800.1	0.139079	1.34779	0.10319	480	110.417	369.583	46.9167	69.0833	0.126945	0.62566
glyma.Wm82.gnm4.ann1.Glyma.05G047100.1	glyma.Wm82.gnm4.ann1.Glyma.06G171150.1	0.171279	1.19169	0.143727	420	80.4167	339.583	52	48	0.153129	0.596891
glyma.Wm82.gnm4.ann1.Glyma.05G047100.1	glyma.Wm82.gnm4.ann1.Glyma.17G128900.1	0.0254072	0.17583	0.144498	420	79.75	340.25	8.5	12.5	0.0249816	0.15674
glyma.Wm82.gnm4.ann1.Glyma.05G138000.1	glyma.Wm82.gnm4.ann1.Glyma.08G093000.1	0.0575362	0.190969	0.301285	240	50.4167	189.583	10.5	8.5	0.0553846	0.168595
glyma.Wm82.gnm4.ann1.Glyma.05G238400.1	glyma.Wm82.gnm4.ann1.Glyma.07G169100.1	0.244429	1.67246	0.14615	525	113.917	411.083	85.75	76.25	0.208595	0.669349
glyma.Wm82.gnm4.ann1.Glyma.06G039300.1	glyma.Wm82.gnm4.ann1.Glyma.17G242800.1	0.237356	0.665781	0.356508	285	58.9167	226.083	46	26	0.203465	0.441301
glyma.Wm82.gnm4.ann1.Glyma.06G039400.1	glyma.Wm82.gnm4.ann1.Glyma.17G242550.1	0.97779	1.84165	0.530932	279	61.5	217.5	118.833	42.1667	0.54636	0.685637
glyma.Wm82.gnm4.ann1.Glyma.06G171150.1	glyma.Wm82.gnm4.ann1.Glyma.17G128900.1	0.162933	1.29086	0.126221	420	82	338	49.5	50.5	0.14645	0.615854
glyma.Wm82.gnm4.ann1.Glyma.06G171150.1	glyma.Wm82.gnm4.ann1.Glyma.19G088200.1	0.328809	NaN	NaN	420	83.1667	336.833	89.6667	64.3333	0.266205	0.773547	High Sequence Divergence Value (pS>=0.75)
glyma.Wm82.gnm4.ann1.Glyma.07G101100.1	glyma.Wm82.gnm4.ann1.Glyma.14G215800.1	0.36259	0.653798	0.554591	420	89	331	95.1667	38.8333	0.287513	0.43633
glyma.Wm82.gnm4.ann1.Glyma.07G101100.1	glyma.Wm82.gnm4.ann1.Glyma.18G039500.1	0.392412	1.01807	0.385445	411	89.1667	321.833	98.3333	49.6667	0.305541	0.557009
glyma.Wm82.gnm4.ann1.Glyma.07G212000.1	glyma.Wm82.gnm4.ann1.Glyma.11G056500.1	0.444062	NaN	NaN	546	110.583	435.417	145.917	92.0833	0.33512	0.832705	High Sequence Divergence Value (pS>=0.75)
glyma.Wm82.gnm4.ann1.Glyma.07G212000.1	glyma.Wm82.gnm4.ann1.Glyma.17G175400.1	0.479787	NaN	NaN	552	110.667	441.333	156.417	85.5833	0.354418	0.773343	High Sequence Divergence Value (pS>=0.75)
glyma.Wm82.gnm4.ann1.Glyma.07G238700.1	glyma.Wm82.gnm4.ann1.Glyma.17G034900.1	0.04235	0.117679	0.359878	441	101	340	14	11	0.0411765	0.108911
glyma.Wm82.gnm4.ann1.Glyma.08G177600.3	glyma.Wm82.gnm4.ann1.Glyma.15G055100.1	0.0147365	0.120477	0.122318	510	98.8333	411.167	6	11	0.0145926	0.111298
Seq_1	Seq_2	Ka	Ks	Ka_Ks	EffectiveLen	AverageS-sites	AverageN-sites	cN	cS	pN	pS	Note
glyma.Wm82.gnm4.ann1.Glyma.09G236800.1	glyma.Wm82.gnm4.ann1.Glyma.18G260700.1	0.0466472	0.108728	0.429025	621	123.5	497.5	22.5	12.5	0.0452261	0.101215
glyma.Wm82.gnm4.ann1.Glyma.09G236800.1	glyma.Wm82.gnm4.ann1.Glyma.20G034200.1	0.529928	NaN	NaN	504	95.6667	408.333	155.167	71.8333	0.38	0.750871	High Sequence Divergence Value (pS>=0.75)
glyma.Wm82.gnm4.ann1.Glyma.10G002200.1	glyma.Wm82.gnm4.ann1.Glyma.10G178400.1	0.0528035	0.429455	0.122955	450	87.1667	362.833	18.5	28.5	0.0509876	0.32696
glyma.Wm82.gnm4.ann1.Glyma.10G030500.1	glyma.Wm82.gnm4.ann1.Glyma.10G178400.1	0.273011	2.71861	0.100423	444	88.5833	355.417	81.3333	64.6667	0.228839	0.730009
glyma.Wm82.gnm4.ann1.Glyma.10G030500.1	glyma.Wm82.gnm4.ann1.Glyma.19G244300.1	0.319788	NaN	NaN	444	87.75	356.25	92.75	70.25	0.260351	0.80057	High Sequence Divergence Value (pS>=0.75)
glyma.Wm82.gnm4.ann1.Glyma.10G030500.1	glyma.Wm82.gnm4.ann1.Glyma.20G211700.1	0.27979	2.87502	0.0973177	444	88.5833	355.417	83	65	0.233529	0.733772
glyma.Wm82.gnm4.ann1.Glyma.10G161900.1	glyma.Wm82.gnm4.ann1.Glyma.10G178400.1	0.209231	2.09458	0.0998912	444	86.1667	357.833	65.3333	60.6667	0.18258	0.704062
glyma.Wm82.gnm4.ann1.Glyma.10G161900.1	glyma.Wm82.gnm4.ann1.Glyma.19G244300.1	0.140065	0.704511	0.198811	444	85.9167	358.083	45.75	39.25	0.127764	0.456838
glyma.Wm82.gnm4.ann1.Glyma.10G178400.1	glyma.Wm82.gnm4.ann1.Glyma.20G211700.1	0.00276371	0.179963	0.0153571	450	87.5	362.5	1	14	0.00275862	0.16
glyma.Wm82.gnm4.ann1.Glyma.10G287600.1	glyma.Wm82.gnm4.ann1.Glyma.20G101700.1	0.0132492	0.136522	0.0970479	1104	228.333	875.667	11.5	28.5	0.0131329	0.124818
glyma.Wm82.gnm4.ann1.Glyma.11G056500.1	glyma.Wm82.gnm4.ann1.Glyma.17G175400.1	0.196925	0.932356	0.211212	561	107.75	453.25	78.5	57.5	0.173194	0.533643
glyma.Wm82.gnm4.ann1.Glyma.11G127500.2	glyma.Wm82.gnm4.ann1.Glyma.12G052100.3	0.0409984	0.429358	0.0954876	450	90.75	359.25	14.3333	29.6667	0.0398979	0.326905
glyma.Wm82.gnm4.ann1.Glyma.11G182700.3	glyma.Wm82.gnm4.ann1.Glyma.12G089800.1	0.030581	0.245336	0.124649	477	109.917	367.083	11	23	0.0299659	0.209249
glyma.Wm82.gnm4.ann1.Glyma.11G217200.1	glyma.Wm82.gnm4.ann1.Glyma.14G215800.1	0.127774	0.809224	0.157896	411	84	327	38.4167	41.5833	0.117482	0.49504
glyma.Wm82.gnm4.ann1.Glyma.11G217200.1	glyma.Wm82.gnm4.ann1.Glyma.18G039500.1	0.00931207	0.152746	0.0609645	411	86.8333	324.167	3	12	0.0092545	0.138196
glyma.Wm82.gnm4.ann1.Glyma.11G217300.1	glyma.Wm82.gnm4.ann1.Glyma.14G216000.1	0.109684	0.772215	0.142038	252	56	196	20	27	0.102041	0.482143
glyma.Wm82.gnm4.ann1.Glyma.12G185400.1	glyma.Wm82.gnm4.ann1.Glyma.13G316100.1	0.0347736	0.187904	0.18506	639	153.417	485.583	16.5	25.5	0.0339797	0.166214
glyma.Wm82.gnm4.ann1.Glyma.13G035100.1	glyma.Wm82.gnm4.ann1.Glyma.14G156300.1	0.0408471	0.282358	0.144664	489	94.9167	394.083	15.6667	22.3333	0.0397547	0.235294
glyma.Wm82.gnm4.ann1.Glyma.13G159600.1	glyma.Wm82.gnm4.ann1.Glyma.17G112000.1	0.0505279	0.12756	0.396111	681	142.083	538.917	26.3333	16.6667	0.0488635	0.117302
glyma.Wm82.gnm4.ann1.Glyma.13G344200.1	glyma.Wm82.gnm4.ann1.Glyma.15G030100.1	0.135374	0.423436	0.319703	540	110.75	429.25	53.1667	35.8333	0.123859	0.323552
glyma.Wm82.gnm4.ann1.Glyma.14G215800.1	glyma.Wm82.gnm4.ann1.Glyma.18G039500.1	0.136969	0.650414	0.210587	414	84.5	329.5	41.25	36.75	0.12519	0.434911
glyma.Wm82.gnm4.ann1.Glyma.16G059300.1	glyma.Wm82.gnm4.ann1.Glyma.19G088200.1	0.0571705	0.151331	0.377785	420	83.9167	336.083	18.5	11.5	0.0550459	0.137041
glyma.Wm82.gnm4.ann1.Glyma.18G260700.1	glyma.Wm82.gnm4.ann1.Glyma.20G034200.1	0.595196	2.52709	0.235527	537	103.333	433.667	178.167	74.8333	0.410838	0.724194
